# Supplementary material for: An inter-laboratory study to investigate the impact of the bioinformatics component on microbiome analysis using mock communities
Source: Sci Rep. 2021 May 19;11:10590. doi: 10.1038/s41598-021-89881-2 (PMC8134577; doi:10.1038/s41598-021-89881-2)
Supplement: Supplementary file 4 — Supplementary Information 4. [file 41598_2021_89881_MOESM4_ESM.xlsx]

## Sheet: Info
An inter-laboratory study to investigate the impact of the bioinformatics component on microbiome analysis using mock communities
Denise M. O’Sullivan, Ronan M. Doyle, Sasithon Temisak, Nicholas Redshaw, Alexandra S. Whale, Grace Logan, Jiabin Huang, Nicole Fischer, Gregory C. A. Amos, Mark D. Preston, Julian R. Marchesi, Josef Wagner, Julian Parkhill, Yair Motro, Hubert Denise, Robert D. Finn, Kathryn A. Harris, Gemma L. Kay, Justin O’Grady, Emma Ransom-Jones, Huihai Wu, Emma Laing, David J. Studholme, Ernest Diez Benavent…
Additional File 4
Description of bioinformatic process for each participating laboratory.

## Sheet: Lab 1
#Workflow uses mothur and assumes starting with a file named "stability.files" which lists location and name of each paired fastq file
#In mothur interactive mode, the following commands were run
make.contigs(file=stability.files, processors=8)
#For V1 & V2 data
screen.seqs(fasta=stability.trim.contigs.fasta, group=stability.contigs.groups, summary=stability.trim.contigs.summary, maxambig=0, maxhomop=8, maxlength=310, minlength=275, processors=8)
rename.file(input=stability.trim.contigs.good.summary, new=V1V2.stability.trim.contigs.good.summary)
rename.file(input=stability.trim.contigs.good.fasta, new=V1V2.stability.trim.contigs.good.fasta)
rename.file(input=stability.contigs.good.groups, new=V1V2.stability.contigs.good.groups)
unique.seqs(fasta=V1V2.stability.trim.contigs.good.fasta)
count.seqs(name=V1V2.stability.trim.contigs.good.names,group=V1V2.stability.contigs.good.groups)
align.seqs(fasta=V1V2.stability.trim.contigs.good.unique.fasta, reference=../rdp/V1V2.rdp_16s_ref_database_aligned.pcr.good.fasta)
screen.seqs(fasta=V1V2.stability.trim.contigs.good.unique.align,count=V1V2.stability.trim.contigs.good.count_table, summary=V1V2.stability.trim.contigs.good.unique.summary, start=500, end=4100)
filter.seqs(fasta=V1V2.stability.trim.contigs.good.unique.good.align, vertical=T, trump=.)
unique.seqs(fasta=current,count=current)
pre.cluster(fasta=current, count=current, diffs=2)
chimera.vsearch(fasta=current, count=current, dereplicate=t)
remove.seqs(accnos=V1V2.stability.trim.contigs.good.unique.good.filter.unique.precluster.denovo.vsearch.accnos, fasta=V1V2.stability.trim.contigs.good.unique.good.filter.unique.precluster.fasta, count=V1V2.stability.trim.contigs.good.unique.good.filter.unique.precluster.count_table)
classify.seqs(fasta=current, reference=../rdp/rdp_16s_ref_database.fasta, count=current, taxonomy=../rdp/rdp_taxonomy_map_mothur.txt, cutoff=80, processors=8)
dist.seqs(fasta=current, cutoff=0.20)
cluster(column=V1V2.stability.trim.contigs.good.unique.good.filter.unique.precluster.pick.dist, count=current)
make.shared(list=V1V2.stability.trim.contigs.good.unique.good.filter.unique.precluster.pick.opti_mcc.list, count=current, label=0.03)
classify.otu(list=V1V2.stability.trim.contigs.good.unique.good.filter.unique.precluster.pick.opti_mcc.list, count=current, taxonomy=V1V2.stability.trim.contigs.good.unique.good.filter.unique.precluster.pick.rdp_taxonomy_map_mothur.wang.taxonomy, label=0.03)
make.biom(shared=V1V2.stability.trim.contigs.good.unique.good.filter.unique.precluster.pick.opti_mcc.shared, label=0.03, constaxonomy=V1V2.stability.trim.contigs.good.unique.good.filter.unique.precluster.pick.opti_mcc.0.03.cons.taxonomy)
#For V4 & V5 &V6 data
screen.seqs(fasta=stability.trim.contigs.fasta, group=stability.contigs.groups, summary=stability.trim.contigs.summary, maxambig=0, maxhomop=8, maxlength=520, minlength=510, processors=8)
rename.file(input=stability.trim.contigs.good.summary, new=V4V6.stability.trim.contigs.good.summary)
rename.file(input=stability.trim.contigs.good.fasta, new=V4V6.stability.trim.contigs.good.fasta)
rename.file(input=stability.contigs.good.groups, new=V4V6.stability.contigs.good.groups)
unique.seqs(fasta=V4V6.stability.trim.contigs.good.fasta)
count.seqs(name=V4V6.stability.trim.contigs.good.names,group=V4V6.stability.contigs.good.groups)
align.seqs(fasta=V4V6.stability.trim.contigs.good.unique.fasta, reference=../rdp/V4V6.rdp_16s_ref_database_aligned.pcr.good.fasta)
screen.seqs(fasta=V4V6.stability.trim.contigs.good.unique.align,count=V4V6.stability.trim.contigs.good.count_table, summary=V4V6.stability.trim.contigs.good.unique.summary, start=460, end=9060)
filter.seqs(fasta=V4V6.stability.trim.contigs.good.unique.good.align, vertical=T, trump=.)
unique.seqs(fasta=current,count=current)
pre.cluster(fasta=current, count=current, diffs=6)
chimera.vsearch(fasta=current, count=current, dereplicate=t)
remove.seqs(accnos=V4V6.stability.trim.contigs.good.unique.good.filter.unique.precluster.denovo.vsearch.accnos, fasta=V4V6.stability.trim.contigs.good.unique.good.filter.unique.precluster.fasta, count=V4V6.stability.trim.contigs.good.unique.good.filter.unique.precluster.count_table)
classify.seqs(fasta=V4V6.stability.trim.contigs.good.unique.good.filter.unique.precluster.pick.fasta, reference=../rdp/rdp_16s_ref_database.fasta, count=V4V6.stability.trim.contigs.good.unique.good.filter.unique.precluster.pick.count_table, taxonomy=../rdp/rdp_taxonomy_map_mothur.txt, cutoff=80, processors=8)
dist.seqs(fasta=current, cutoff=0.20)
cluster(column=V4V6.stability.trim.contigs.good.unique.good.filter.unique.precluster.pick.dist, count=V4V6.stability.trim.contigs.good.unique.good.filter.unique.precluster.pick.count_table)
make.shared(list=V4V6.stability.trim.contigs.good.unique.good.filter.unique.precluster.pick.opti_mcc.list, count=current, label=0.03)
classify.otu(list=V4V6.stability.trim.contigs.good.unique.good.filter.unique.precluster.pick.opti_mcc.list, count=current, taxonomy=V4V6.stability.trim.contigs.good.unique.good.filter.unique.precluster.pick.rdp_taxonomy_map_mothur.wang.taxonomy, label=0.03)
make.biom(shared=V4V6.stability.trim.contigs.good.unique.good.filter.unique.precluster.pick.opti_mcc.shared, label=0.03, constaxonomy=V4V6.stability.trim.contigs.good.unique.good.filter.unique.precluster.pick.opti_mcc.0.03.cons.taxonomy)
quit()
#Following commands were run in R to give final tables for both datasets
library("phyloseq")
library("ggplot2")
library("gridExtra")
V1V2_otutable <- import_biom(BIOMfilename = "V1V2.stability.trim.contigs.good.unique.good.filter.unique.precluster.pick.opti_mcc.0.03.biom", parseFunction=parse_taxonomy_default)
V1V2_otutable_fil = filter_taxa(V1V2_otutable, function(x) sum(x > 90) > (0.49*length(x)), TRUE)
otu_table(V1V2_otutable_fil)
V1V2_otutable_fil <- transform_sample_counts(V1V2_otutable_fil, function(x) x / sum(x) )
V4V6_otutable <- import_biom(BIOMfilename = "V4V6.stability.trim.contigs.good.unique.good.filter.unique.precluster.pick.opti_mcc.0.03.biom", parseFunction=parse_taxonomy_default)
V4V6_otutable_fil = filter_taxa(V4V6_otutable, function(x) sum(x > 90) > (0.49*length(x)), TRUE)
otu_table(V4V6_otutable_fil)
V4V6_otutable_fil <- transform_sample_counts(V4V6_otutable_fil, function(x) x / sum(x) )

## Sheet: Lab 8
#QC on raw reads
fastqc 00.rawdata/* -o 01.fastqc
#Removal of adapter seq
java -jar trimmomatic-0.36.jar PE -threads 1 -basein MCM2a1_S1_L001_R1_456.fastq -baseout MCM2a1_S1_L001_R1.456.fastq ILLUMINACLIP:/home/motroy/Software/INNUca/src/Trimmomatic-0.36/adapters/TruSeq3-PE.fa:2:30:10 LEADING:20 TRAILING:20 SLIDINGWINDOW:4:15 MINLEN:100
#QC on processed reads
fastqc 02.trimmo/* -o 03.trimmo_fastqc
#Joining of paired reads
join_paired_ends.py -f MCM2a1_S1_L001_R1.12_1P.fastq -r MCM2a1_S1_L001_R1.12_2P.fastq -o MCM2a1_S1_L001_R1.12_1P.fastq
#Validation of qiime mapping file
validate_mapping_file.py -m MCM_PT_mapping.txt -o 00.mapping
#Demultiplexing of sequences
split_libraries_fastq.py -i MCM2a1_S1_L001_R1.12.fastq,... --sample_ids MCM2a1_S1_L001_R1.12,... -o 05.demultiplexed/ --barcode_type 'not-barcoded' --phred_offset 33
#Validation of sequence number
count_seqs.py -i 05.demultiplexed/seqs.fna
#ID and removal of chimeras (using usearch61)
identify_chimeric_seqs.py -m usearch61 -i 05.demultiplexed/seqs.fna -r silva_db_rep_set_all_97_otus.fasta -o 06.usearch61_chimera_checking2/
filter_fasta.py -f 05.demultiplexed/seqs.fna -o 07.usearch61_chimera_checking2_filter/seqs_chimeras_filtered.fna -s 06.usearch61_chimera_checking2/chimeras.txt -n
#De novo OTU picking
pick_de_novo_otus.py -i 07.usearch61_chimera_checking2_filter/seqs_chimeras_filtered.fna -o 09.OTU_picking_from_parameters -p qiime_parameters.txt
#Filtering of otu table
filter_otus_from_otu_table.py -i otu_table.biom -o otu_table_filtered.biom --min_count_fraction 0.00005
#CSS normalisation of out table
normalize_table.py -i otu_table_filtered.biom -a CSS -o otu_table_filtered_CSS_normalised.biom
#Summarisation of otu table
summarize_taxa_through_plots.py -i otu_table_filtered_CSS_normalised.biom -o 10.taxa_summary_CSS_normalised -m MCM_PT_mapping_modified_corrected.txt
*the commands above were also performed with the greengenes db (version 13_8)

## Sheet: Lab 12
This file shows the anlysis results of MCM project using tool QIIME 2.
There are 12 samples of 4 conditions, each condition has 3 replicates, sample IDs are shown as follows:
MCM2a_12_1
MCM2a_12_2
MCM2a_12_3
MCM2b_12_1
MCM2b_12_2
MCM2b_12_3
MCM2a_456_1
MCM2a_456_2
MCM2a_456_3
MCM2b_456_1
MCM2b_456_2
MCM2b_456_3
Table 'out_table' shows OTUs (Operational Taxonomic Unit) results.
r1, r2, r3 : they are counts from QIIME output for 3 replicates of each condition.
Mean : the mean count that is the average count for a conditon.
CI_lb, CI_ub : 95% confidence interval (CI) of the mean count, where CI_lb and CI_ub are lower bound and upper bound of CI.
Taxonomy : the assigned taxonomy of species for OTUs.
Table 'stats' shows basic statistics of table 'out_table'.
Methods 1. Firstly the raw fastq data was pre-processed by my script, where primer are removed from reads; read ends with Q-score '#' are chopped off and removed reads whose length less than 30bp. 2. Run QIIME script 'multiple_join_paired_ends.py'. This script takes forward and reverse Illumina reads and joins them using the method 'fastq-join'. 3. Run QIIME script 'multiple_split_libraries_fastq…
