# Supplementary material for: An inter-laboratory study to investigate the impact of the bioinformatics component on microbiome analysis using mock communities
Source: Sci Rep. 2021 May 19;11:10590. doi: 10.1038/s41598-021-89881-2 (PMC8134577; doi:10.1038/s41598-021-89881-2)
Supplement: Supplementary file 5 — Supplementary Information 5. [file 41598_2021_89881_MOESM5_ESM.xlsx]

## Sheet: table
An inter-laboratory study to investigate the impact of the bioinformatics component on microbiome analysis using mock communities
Denise M. O’Sullivan, Ronan M. Doyle, Sasithon Temisak, Nicholas Redshaw, Alexandra S. Whale, Grace Logan, Jiabin Huang, Nicole Fischer, Gregory C. A. Amos, Mark D. Preston, Julian R. Marchesi, Josef Wagner, Julian Parkhill, Yair Motro, Hubert Denise, Robert D. Finn, Kathryn A. Harris, Gemma L. Kay, Justin O’Grady, Emma Ransom-Jones, Huihai Wu, Emma Laing, David J. Studholme, Ernest Diez Benavent…
Additional File 5
This table indicates the average fold difference between the results obtained from the individual laboratories (1-13) compared to dPCR for MCM2α V1-2, MCM2α V4-6, MCM2β V1-2 and MCM2β V4-6. "NR" indicates not reported
MCM2α V1-2					Laboratory Number
Family	1	2	3	4	5	6	7	8	9	10	11	12	13
Neisseriaceae	-0.213609	-0.355841	-0.20285	-0.17648	-0.188062	-0.198687	-0.207308	-0.629454	-0.21022	-0.21171	-0.291806	-0.990821	-0.183081
Pasteurellaceae	-0.316957	-0.348163	-0.326749	-0.309326	-0.297734	-0.326143	-0.327167	-0.723082	-0.342373	-0.330733	-0.348706	-0.883235	-0.313455
Moraxellaceae	-0.275465	-0.00994054	-0.290303	-0.275858	-0.265402	-0.289187	-0.277762	-0.315668	-0.302469	-0.286006	-0.265352	-0.610468	-0.270709
Enterobacteriaceae	-0.203413	-0.573525	-0.182478	-0.20099	-0.192648	-0.177327	-0.184732	0.435979	-0.386545	-0.212685	-0.884409	-0.677927	-0.158089
Staphylococcaceae	1.19857	2.08142	1.21948	1.26953	1.23555	1.21109	1.23249	-0.128989	1.09453	1.26127	1.22909	-0.0997145	1.25486
Streptococcaceae	2.19789	1.31356	2.13045	2.14967	2.21576	2.09487	2.09927	3.08136	2.0188	2.16587	2.10701	-0.612994	2.15713
Enterococcaceae	2.08878	0.568066	1.98659	NR	-0.981488	1.9728	2.00117	8.58511	1.79298	2.03813	1.62142	0.3157	NR
Mycobacteriaceae	6.89229	1.63009	6.96697	7.20151	6.97831	6.89828	6.87797	94.7159	7.04074	6.72554	5.69912	NR	7.07704
Pseudomonadaceae	3.26074	0.926122	3.46295	3.77633	3.28299	3.43755	3.50146	33.3132	-0.89861	-0.954919	72.0252	466.342	3.54786
MCM2α V4-6
	1	2	3	4	5	6	7	8	9	10	11	12	13
Neisseriaceae	-0.0491443	-0.376843	-0.0294228	-0.0638348	-0.0266358	-0.037837	-0.0173411	-0.51045	-0.0610543	-0.0889281	-0.106213	-0.0505415	-0.109323
Pasteurellaceae	-0.509317	-0.350526	-0.333911	-0.29112	-0.289304	-0.304636	-0.366462	-0.550134	-0.342647	-0.354016	-0.374185	-0.310985	-0.360494
Moraxellaceae	-0.302164	-0.0314662	-0.278547	-0.370559	-0.32285	-0.359115	-0.359158	-0.314722	-0.37285	-0.414922	-0.365518	-0.328626	-0.40866
Enterobacteriaceae	-0.648088	-0.5506	-0.652483	-0.531796	-0.509263	-0.534838	-0.433356	0.0443448	-0.814183	0.0242595	-0.64109	-0.425694	-0.564336
Staphylococcaceae	2.10324	2.22916	1.98944	1.66012	1.7131	1.71473	1.54973	-0.144343	0.235377	1.39542	1.04785	1.47333	1.52258
Streptococcaceae	1.86178	1.19738	0.815269	1.38461	1.1796	1.19349	1.39661	2.17162	1.41304	1.33954	1.00137	1.17897	1.02898
Enterococcaceae	1.17727	0.881818	0.648636	0.63263	NR	0.641705	0.965118	5.48788	-0.361755	0.765351	1.05116	0.843041	0.518672
Mycobacteriaceae	0.22911	1.57291	0.439407	1.418	1.17788	1.31151	1.54153	49.4189	1.15899	1.50524	0.841727	1.90465	1.13089
Pseudomonadaceae	0.559244	1.63478	0.857948	2.12811	NR	1.36932	1.98977	33.1403	2.03894	1.47629	1.12043	2.41751	1.1999
MCM2β v12
	1	2	3	4	5	6	7	8	9	10	11	12	13
Streptococcaceae	-0.398739	-0.305567	-0.388137	-0.368938	-0.722281	-0.255378	-0.387599	-0.587142	-0.398392	-0.370611	-0.422271	-0.771244	-0.368291
Moraxellaceae	-0.302165	0.209132	-0.302701	-0.293296	-0.207436	-0.111726	-0.295649	-0.282012	-0.310663	-0.283557	-0.272723	-0.663645	-0.278155
Enterobacteriaceae	-0.213231	-0.508957	-0.204214	-0.171215	-0.355592	-0.506547	-0.191765	-0.0165784	-0.365898	-0.281879	-0.882534	-0.807361	-0.250687
Pasteurellaceae	-0.0738197	0.0108927	-0.054964	-0.0320475	0.482176	0.161982	-0.0587809	-0.503384	-0.0676732	-0.0403726	-0.0804605	-0.473034	-0.0237627
Staphylococcaceae	0.668776	1.5313	0.703295	0.681572	1.27961	1.24538	0.712374	0.215955	0.253065	0.770129	0.679634	-0.320221	0.75738
Pseudomonadaceae	2.15567	1.10295	2.20014	2.27845	-0.719981	1.93427	2.19192	1.92129	-0.967406	-0.981348	5.01613	26.2795	2.32166
Mycobacteriaceae	5.92507	0.489966	6.17373	6.45505	-0.258867	1.64324	6.0471	10.7126	6.32637	5.92043	5.01027	NR	6.40202
Enterococcaceae	1.56761	-0.276381	0.471415	NR	-0.994793	-0.407173	0.470756	1.66005	0.386997	0.519232	0.329014	0.382883	-0.989822
Neisseriaceae	1.17391	0.329148	1.19133	1.22766	61.0997	0.859554	1.18235	11.2756	1.23472	1.26114	0.961242	-0.22823	1.27801
MCM2β v456
	1	2	3	4	5	6	7	8	9	10	11	12	13
Streptococcaceae	0.030584	-0.30767	-0.292644	-0.303128	-0.812165	-0.389232	-0.257902	-0.665963	-0.379454	-0.270501	-0.224183	-0.309975	-0.314695
Moraxellaceae	-0.142638	0.207326	0.0474325	-0.212873	-0.27071	-0.302654	-0.125919	-0.0631938	-0.146896	-0.16568	-0.228972	-0.105977	-0.185862
Enterobacteriaceae	-0.630354	-0.421119	-0.566793	-0.504995	-0.609059	-0.277061	-0.369343	-0.212496	-0.774667	-0.359075	-0.613648	-0.369773	-0.48943
Pasteurellaceae	-0.276498	0.0718925	0.190956	0.115237	0.497101	-0.0554944	0.0265708	-0.131284	0.092461	0.104907	-0.0382761	0.150331	0.0746008
Staphylococcaceae	1.22767	1.17886	1.63409	1.03138	1.76114	0.69606	1.09135	-0.197851	-0.314606	1.02777	1.37881	0.998409	1.07025
Pseudomonadaceae	0.716305	2.08413	1.28096	1.58703	NR	2.20321	2.42244	2.97812	2.22731	2.2185	3.92545	2.41555	1.69506
Mycobacteriaceae	0.171303	0.480675	0.856129	1.34561	-0.798042	6.14121	1.71934	6.41071	2.27976	1.62964	0.727546	2.02474	1.36538
Enterococcaceae	-0.363995	NR	-0.370137	-0.533753	NR	0.459349	-0.325808	0.752577	-0.583213	-0.356115	-0.342624	-0.384579	NR
Neisseriaceae	0.647177	0.227725	1.02097	0.755017	73.2877	1.18985	0.873113	17.4291	1.05747	0.812787	0.695001	1.02829	0.722963
