# Supplementary material for: An inter-laboratory study to investigate the impact of the bioinformatics component on microbiome analysis using mock communities
Source: Sci Rep. 2021 May 19;11:10590. doi: 10.1038/s41598-021-89881-2 (PMC8134577; doi:10.1038/s41598-021-89881-2)
Supplement: Supplementary file 6 — Supplementary Information 6. [file 41598_2021_89881_MOESM6_ESM.xlsx]

## Sheet: Info
An inter-laboratory study to investigate the impact of the bioinformatics component on microbiome analysis using mock communities
Denise M. O’Sullivan, Ronan M. Doyle, Sasithon Temisak, Nicholas Redshaw, Alexandra S. Whale, Grace Logan, Jiabin Huang, Nicole Fischer, Gregory C. A. Amos, Mark D. Preston, Julian R. Marchesi, Josef Wagner, Julian Parkhill, Yair Motro, Hubert Denise, Robert D. Finn, Kathryn A. Harris, Gemma L. Kay, Justin O’Grady, Emma Ransom-Jones, Huihai Wu, Emma Laing, David J. Studholme, Ernest Diez Benavent…
Additional File 6: Shotgun metagenomic sequencing results on each of the gDNAs used to prepare the MCM2α and MCM2β and triplicate sequencing runs on the MCM2α and MCM2β.

## Sheet: 17978D-5
Organism	Name	Metagenome length (base pairs)	Number of reads	Percentage of total dataset
1	Acinetobacter baumanii	3800583	20370454	91.1223

## Sheet: 25240D-5
Organism	Name	Metagenome length (base pairs)	Number of reads	Percentage of total dataset
1	Moraxella catarrhalis	1885261	35042830	94.6635

## Sheet: 25618D-2
Organism	Name	Metagenome length (base pairs)	Number of reads	Percentage of total dataset
1	Mycobacterium tuberculosis	4220885	29042566	92.2639

## Sheet: 33400D-5
Organism	Name	Metagenome length (base pairs)	Number of reads	Percentage of total dataset
1	Streptococcus pneumoniae	1859399	14100236	81.4926

## Sheet: 35984D-5
Organism	Name	Metagenome length (base pairs)	Number of reads	Percentage of total dataset
1	Staphylococcus epidermidis	2389492	34112802	85.1087

## Sheet: 47085D-5
Organism	Name	Metagenome length (base pairs)	Number of reads	Percentage of total dataset
1	Pseudomonas aeruginosa	5997049	25190408	93.0799

## Sheet: 51559D-5
Organism	Name	Metagenome length (base pairs)	Number of reads	Percentage of total dataset
1	Enterococcus faecium	2489579	31001620	64.0975

## Sheet: 51907D
Organism	Name	Metagenome length (base pairs)	Number of reads	Percentage of total dataset
1	Haemophilus influenzae	1778422	35536160	95.4313

## Sheet: 700294D-5
Organism	Name	Metagenome length (base pairs)	Number of reads	Percentage of total dataset
1	Streptococcus pyogenes	1795602	17287054	95.3577

[truncated: 18 more sheets: 700532D-5, 700669D-5, 700720D-5, 700721D-5, 700802D-5, 700928D-5, BAA-1556D-5, BAA-1718D-5, BAA-472D-5, BAA-611D-5, IRMM-449, VR-538D, MCM2B-004, MCM2A-059, MCM2A-061, MCM2B-157, MCM2B-191, MCM2A-226]
